# Supplementary material for: Body composition in adults born preterm with very low birth weight
Source: Pediatr Res. 2023 Nov 16;95(5):1316–24. doi: 10.1038/s41390-023-02896-5 (PMC11035121; doi:10.1038/s41390-023-02896-5)
Supplement: Supplementary file 1 — Supplementary Table 1 [file 41390_2023_2896_MOESM1_ESM.xlsx]

## Sheet: Taul1
Supplementary table S1. Non-participant analysis comparing participants who attended the mid-adulthood study with those who were invited but did not attend
	HeSVA participants	HeSVA non-participants*	NTNU participants	NTNU non-participants*	HeSVA-NTNU non-participants*	HeSVA-NTNU participants vs non-participants, P-value
n (%) Total	182	159	113	63	222
VLBW	92 (50.5%)	83 (52.2%)	45 (39.8%)	27 (57.1%)	110
Control	90 (49.5%)	76 (47.8%)	68 (60.2%)	36 (42.9%)	112
	Mean (SD) or n (%)	Mean (SD) or n (%)	Mean (SD) or n (%)	Mean (SD) or n (%)	Mean (SD) or n (%)
Maternal
Height (cm)
VLBW	164.3 (5.8)	164.0 (5.8)	166.3 (7.0)	165.9 (6.3)	164.4 (5.9)	0.51
Control	165.3 (5.6)	165.5 (6.0)	166.9 (6.1)	167.4 (6.1)	165.9 (6.1)	0.96
BMI (kg/m2)
VLBW	22.2 (3.7)	22.3 (3.4)	24.6 (3.2)	23.4 (3.3)	22.5 (3.5)	0.38
Control	22.5 (3.1)	21.4 (2.7)	23.3 (3.2)	22.6 (2.5)	21.6 (2.7)	0.004
Smoking during pregnancy
VLBW	14 (21.2%)	12 (20.7%)	-	-	12 (20.7%)	0.94
Control	11 (15.7%)	9 (17.0%)	-	-	9 (17%)	0.85
Participant-non-participant characteristics
Sex (women)
VLBW	53 (49.5%)	44 (51.2%)	26 (40%)	6 (26.1%)	50 (45.9%)	0.06
Control	54 (50.5%)	42 (48.8%)	39 (60%)	17 (73.9%)	59 (54.1%)	0.31
Gestational age (weeks)
VLBW	29.3 (2.5)	29.2 (2.1)	29.3 (2.7)	27.9 (2.5)	28.9 (2.2)	0.23
Control	40.2 (1.1)	40.3 (1.1)	39.8 (1.2)	39.4 (1.3)	40.0 (1.2)	0.94
Birth weight (g)
VLBW	1111 (219)	1160 (202)	1158 (218)	1095 (243)	1144 (213)	0.89
Control	3616 (490)	3616 (445)	3695 (459)	3703 (430)	3645 (440)	0.92
Birth weight SD score, Finnish reference
VLBW	-1.4 (1.6)	-1.1 (1.5)	-0.8 (1.8)	-0.4 (1.8)	-0.9 (1.6)	0.17
Control	0.08 (1.0)	0.04 (1.0)	0.3 (0.9)	0.4 (0.9)	0.16 (1.0)	0.92
Birth wight SD score Norwegian reference
VLBW	-1.1 (1.1)	-0.9 (1.1)	-0.7 (1.3)	-0.5 (1.3)	-0.8 (1.1)	0.49
Control	-0.02 (1.0)	-0.05 (1.0)	0.2 (0.9)	0.3 (0.9)	0.07 (1.0)	0.80
C-section
VLBW	57 (62.6%)	51 (62.2%)	31 (68.9%)	15 (60.6%)	66 (60.6%)	0.50
Control	13 (14.4%)	9 (11.8%)	-	-	9 (11.8%)	0.62
Cerebral palsy
VLBW	5 (5.4%)	4 (4.8%)	2 (5.1%)	2 (11.1%)	6 (5.9%)	0.85
Control	-	-	-	-	-
Ventilator treatment (days)
VLBW	10.9 (17.2)	11.0 (14.5)	1 (4)	6.9 (11.8)	10.0 (13.9)	0.58
Control	-	-	-	-	-
Supplemental oxygen (days)
VLBW	22.1 (23.2)	23.3 (27.6)	27.4 (64.6)	2 (35)	24.4 (32.6)	0.90
Control	-	-	-	-	-
Bronchopulmonary dysplasia defined as more than 28 days
VLBW	32 (36.8%)	25 (31.3%)	9 (21.4%)	10 (37.0%)	35 (32.7%)	0.88
Control	-	-	-	-	-
Bronchopulmonary dysplasia defined as more than 36 weeks
VLBW	8 (9.2%)	9 (11.3%)	5 (11.9%)	3 (7.3%)	12 (11.2%)	0.78
Control	-	-	1	1	1
Bronchopulmonary dysplasia diagnosed by clinician
VLBW	21 (23.3%)	13 (16.5%)	6	-	13 (16.5%)	0.07
Control	-	-	-	-	-
Age at discharge from hospital (days)
VLBW	72.0 (24.4)	74.9 (32.4)	72.0 (56.6)	67.2 (34.0)	72.6 (32.8)	0.92
Control	-	-	-	-	-
Parental educational attainment
VLBW						0.07
Control						0.80
basic or less
VLBW	9 (9.9%)	7 (8.4%)	21 (50%)	9 (45%)	16 (15.5%)
Control	6 (6.7%)	6 (7.9%)	12 (21.1%)	5 (23.8%)	11 (11.3%)
upper secondary
VLBW	20 (22.0%)	22 (26.5%)	3 (7.1%)	3 (15%)	24 (24.3%)
Control	17 (19.1%)	15 (19.7%)	13 (22.8%)	4 (19%)	19 (19.6%)
lower-level tertiary
VLBW	34 (37.4%)	37 (44.6%)	8 (19.0%)	6 (30.0%)	43 (41.7%)
Control	27 (30.3%)	26 (34.2%)	14 (24.6%)	7 (33.3%)	33 (34.0%)
upper-level tertiary
VLBW	28 (30.8%)	17 (20.5%)	10 (23.8%)	2 (10.0%)	19 (18.4%)
Control	39 (43.8%)	29 (38.2%)	18 (31.6%)	5 (23.8%)	34 (35.1%)
*Invited to participate the mid-adulthood assessment but did not attend
Abbreviations: HeSVA, Helsinki Study of Very Low Birth Weight Adults; NTNU LBW Life, NTNU Low Birth Weight in a Lifetime Perspective study;
SD, standard deviation; VLBW, very low birth weight
