# Supplementary material for: Body composition in adults born preterm with very low birth weight
Source: Pediatr Res. 2023 Nov 16;95(5):1316–24. doi: 10.1038/s41390-023-02896-5 (PMC11035121; doi:10.1038/s41390-023-02896-5)
Supplement: Supplementary file 2 — Supplementary Table 2 [file 41390_2023_2896_MOESM2_ESM.xlsx]

## Sheet: Taul1
Supplementary table 2. Background characteristics and non-participant analysis form the participants who attended either the young adulthood study with DXA
assessment, or mid-adulthood study with bioimpedance assessment, or both
	1: Either adult study	2: Young adult study, DXA completed	3: Mid-adulthood study, BIA completed	4: Participated in young adulthood but did not participate in mid-adulthood	P-value 3 vs 4
Total n	457	420	257	200
VLBW	214	206	114	100
Control	243	214	143	100
	Mean (SD) or n (%)	Mean (SD) or n (%)	Mean (SD) or n (%)	Mean (SD) or n (%)
Age at the assessment time (years)
VLBW		23.4 (2.5)	23.5 (2.6)	23.4 (2.5)	0.61
Control		23.8 (2.6)	24.2 (2.6)	23.6 (2.6)	0.09
Maternal
Height (cm)
VLBW	164.8 (5.9)	165.0 (6.0)	164.9 (6.3)	164.8 (5.6)	0.90
Control	165.6 (5.9)	165.6 (5.8)	165.8 (5.8)	165.3 (6.1)	0.54
BMI (kg/m2)
VLBW	22.7 (3.6)	22.7 (3.6)	23.0 (3.8)	22.5 (3.5)	0.36
Control	22.7 (3.4)	22.7 (3.5)	22.9 (3.2)	22.3 (3.6)	0.21
Smoking during pregnancy**
VLBW	25 (21.7%)	22 (19.8%)	13 (22.8%)	12 (20.7%)	0.77
Control	18 (15.0%)	13 (12.3%)	11 (16.7%)	7 (13.0%)	0.57
Participant-non-participant characteristics
Sex (women)
VLBW	120 (46.2%)	115 (55.8%)	65 (57%)	55 (55%)	0.77
Control	140 (53.8%)	124 (60.7%)	81 (56.6%)	59 (59%)	0.71
Gestational age
VLBW	29.2 (2.3)	29.2 (2.3)	29.4 (2.4)	29.0 (2.2)	0.23
Control	40.0 (1.2)	40.0 (1.2)	40.0 (1.2)	40.0 (1.2)	0.67
Birth weight (g)
VLBW	1146 (229)	1150 (230)	1169 (214)	1121 (243)	0.13
Control	3633 (466)	3645 (463)	3660 (479)	3596 (446)	0.29
Birth weight SD score, Finnish reference
VLBW	-1.2 (1.6)	-1.1 (1.6)	-1.2 (1.7)	-1.2 (1.5)	0.86
Control	0.15 (1.0)	0.17 (1.0)	0.19 (1.0)	0.08 (1.0)	0.38
Birth wight SD score, Norwegian reference
VLBW	-1.0 (1.2)	-0.94 (1.1)	-1.0 (1.2)	-1.0 (1.1)	0.94
Control	0.05 (1.0)	0.07 (1.0)	0.1 (1.0)	-0.1 (0.9)	0.40
C-section
VLBW	139 (65.6%)	133 (65.2%)	75 (66.4%)	64 (64.6%)	0.79
Control	20 (12.8%)	18 (12.9%)	13 (15.3%)	7 (9.9%)	0.31
Cerebral palsy
VLBW	8 (4%)	8 (4.2%)	2 (1.8%)	6 (6.7%)	0.14
Control	-	-	-	-
Ventilator treatment (days)
VLBW	9.5 (15.5)	9.6 (15.5)	7.8 (13.6)	11.4 (17.2)	0.10
Control	-	-	-	-
Supplemental oxygen (days)
VLBW	21.7 (37.3)	22.2 (37.7)	21.1 (41.5)	22.4 (32.2)	0.80
Control	3 (2.8)	3 (2.8)	1 (-)	5 (-)
Bronchopulmonary dysplasia defined as more than 28 days
VLBW	56 (27.5)	55 (28.1)	29 (27.1)	27 (27.8)	0.91
Control	-	-	-	-
Bronchopulmonary dysplasia defined as more than 36 weeks
VLBW	17 (8.3)	17 (8.7)	8 (7.5)	9 (9.3)	0.64
Control	2	2	1	1
Bronchopulmonary dysplasia diagnosed by clinician
VLBW	33 (21.0)	32 (20.9)	19 (23.5)	14 (18.4)	0.44
Control	-	-	-	-
Age at discharge from hospital (days)
VLBW	73.6 (40.6)	74.4 (41.7)	69.9 (43.4)	78.8 (36.1)	0.21
Control	5.5 (4.9)	5.5 (4.9)	-	9 (-)
Parental educational attainment
VLBW					0.97
Control					0.48
basic or less
VLBW	38 (18.7%)	36 (18.5%)	21 (19.1%)	17 (18.3%)
Control	25 (11.0%)	22 (10.9%)	13 (9.8%)	12 (12.5%)
upper secondary
VLBW	37 (18.2%)	36 (18.5%)	20 (18.2%)	17 (18.3%)
Control	45 (19.7%)	38 (18.8%)	30 (22.7%)	15 (15.6%)
lower-level tertiary
VLBW	73 (36.0%)	69 (35.4%)	38 (34.5%)	35 (37.6%)
Control	68 (29.8%)	62 (30.7%)	36 (27.3%)	32 (33.3%)
upper-level tertiary
VLBW	55 (27.1%)	54 (27.7%)	31 (28.2%)	24 (25.8%)
Control	90 (39.5%)	80 (39.6%)	53 (40.2%)	37 (38.5%)
Young adulthood body composition
BMI (kg/m2)
VLBW
women		22.6 (4.6)	22.5 (4.8)	22.8 (4.4)	0.71
men		22.8 (4.0)	22.6 (4.0)	23.0 (3.8)	0.67
Control
women		23.4 (4.1)	23.2 (4.3)	23.3 (3.9)	0.94
men		24.2 (3.5)	23.2 (2.9)	25.1 (4.0)	0.01
Fat percentage (%)
VLBW
women		30.0 (6.5%)	29.6 (6.8%)	30.4 (6.3%)	0.53
men		18.1 (6.0%)	17.1 (6.6%)	19.2 (5.2%)	0.10
Control
women		29.3 (6.1%)	28.9 (6.7%)	29.7 (5.4%)	0.49
men		18.7 (5.7%)	18.1 (5.4%)	19.4 (6.1%)	0.28
Lean body mass (kg)
VLBW
women		40.4 (6.4)	41.0 (6.7)	42.0 (6.7)	0.30
men		56.6 (10.3)	56.6 (10.1)	60.5 (10.5)	0.93
Control
women		44.8 (6.3)	45.3 (6.1)	44.2(6.5)	0.35
men		64.0 (8.3)	63.6 (8.0)	64.6 (8.7)	0.56
Lean body mass (kg) adjusted for height
VLBW
women		41.8 (4.8)	41.1 (5.3)	42.0 (4.2)	0.57
men		59.4 (6.9)	59.3 (7.1)	59.4 (6.8)	0.97
Control
women		43.5 (4.9)	43.5 (4.8)	43.4 (5.0)	0.84
men		61.3 (6.9)	59.9 (6.7)	62.9 (6.9)	0.045
*DXA completed in young adulthood, did not complete BIA in mid-adulthood
**Only from HeSVA cohort
Abbreviations: BIA, bioimpedance; DXA, dual energy x-ray absorptiometry; HeSVA, Helsinki study of very low birth weight adults; very low birth weight
SD, standard deviation; VLBW, very low birth weight
